# Supplementary material for: Seasonal Variations of the Nebraska Salt Marsh Microbiome: Environmental Impact, Antibiotic Resistance, and Unique Species
Source: Microorganisms. 2025 Oct 15;13(10):2369. doi: 10.3390/microorganisms13102369 (PMC12566255; doi:10.3390/microorganisms13102369)
Supplement: Supplementary file 1 [file microorganisms-13-02369-s001.zip]

Archive with 7 entries (6 files):
- NSM_MDPI_suppl_205/
- NSM_MDPI_suppl_205/.DS_Store
- __MACOSX/NSM_MDPI_suppl_205/._.DS_Store
- NSM_MDPI_suppl_205/Table S2_Loc1and2_CARID_mappingtable.xlsx
- __MACOSX/NSM_MDPI_suppl_205/._Table S2_Loc1and2_CARID_mappingtable.xlsx
- NSM_MDPI_suppl_205/Table S1_Location1and2_alpha_diversity.xlsx
- __MACOSX/NSM_MDPI_suppl_205/._Table S1_Location1and2_alpha_diversity.xlsx
