# Supplementary material for: Seasonal Variations of the Nebraska Salt Marsh Microbiome: Environmental Impact, Antibiotic Resistance, and Unique Species
Source: Microorganisms. 2025 Oct 15;13(10):2369. doi: 10.3390/microorganisms13102369 (PMC12566255; doi:10.3390/microorganisms13102369)
Supplement: Supplementary file 1 [file microorganisms-13-02369-s001.zip › NSM_MDPI_suppl_205/Table S2_Loc1and2_CARID_mappingtable.xlsx]

## Sheet: Loc1and2_CARID_mappingtable
#Template	Score	Expected	Template_length	Template_Identity	Template_Coverage	Query_Identity	Query_Coverage	Depth	q_value	p_value
CARD|NR_040847.1_0_1486 Propionibacterium acnes 16S rRNA mutation conferring resistance to tetracycline [Propionibacterium acnes]	139227	1319	1486	87.55	95.15	92.01	105.09	118.61	135317	1e-26
CARD|AE014075.1_237159_240063 Escherichia coli 23S rRNA with mutation conferring resistance to clindamycin [Escherichia coli CFT073]	262409	2442	2904	91.29	98.45	92.72	101.57	132.56	255171	1e-26
CARD|NZ_CP009828.1_497113_500039 Staphylococcus aureus 23S rRNA with mutation conferring resistance to linezolid [Staphylococcus aureus]	131924	2608	2926	85.41	94.4	90.48	105.94	67.73	124301	1e-26
CARD|CU458896.1_1462398_1463901 Mycobacterium abscessus 16S rRNA mutation conferring resistance to kanamycin [Mycobacterium abscessus]	79299	1370	1504	92.35	99.73	92.6	100.27	73.62	75280.9	1e-26
CARD|U00096_223771_225312 Escherichia coli 16S rRNA mutation in the rrsH gene conferring resistance to spectinomycin [Escherichia coli K-12]	42077	1427	1542	90.47	98.18	92.14	101.85	41.02	37982.8	1e-26
CARD|AAN82549.1 Escherichia coli EF-Tu mutants conferring resistance to Pulvomycin [Escherichia coli CFT073]	6732	1154	1230	73.41	82.44	89.05	121.3	9.88	3943.6	1e-26
CARD|NZ_CP012949.1_4334992_4338141 Streptomyces ambofaciens 23S rRNA with mutation conferring resistance to macrolides [Streptomyces ambofaciens]	165794	2766	3149	79.1	87.84	90.06	113.85	70.43	157677	1e-26
CARD|NC_008596.1_5027948_5029475 Mycobacterium smegmatis 16S rRNA mutation in the rrsB gene conferring resistance to viomycin [Mycobacterium smegmatis str. MC2 155]	142541	1355	1528	92.02	100.59	91.48	99.41	114.41	138527	1e-26
CARD|AAK44936.1 Mycobacterium tuberculosis rpsL mutations conferring resistance to Streptomycin [Mycobacterium tuberculosis CDC1551]	1327	352	375	84.8	98.67	85.95	101.35	6.12	565	1e-26
CARD|X03407.1_2910_5815 Halobacterium halobium 23S rRNA mutation conferring resistance to chloramphenicol [Halobacterium salinarum]	8276	2727	2905	82.79	91.53	90.45	109.25	4.17	2797.37	1e-26
CARD|CAA67349.1 Streptomyces cinnamoneus EF-Tu mutants conferring resistance to elfamycin [Streptomyces cinnamoneus]	25114	1112	1194	82.16	94.81	86.66	105.48	34.9	21964.7	1e-26
CARD|KY084523.1_0_1473 Halobacterium halobium 16S rRNA mutation conferring resistance to pactamycin [Halobacterium salinarum]	7994	1382	1473	89.14	97.08	91.82	103.01	7.39	4661.71	1e-26
CARD|CP003904.1_1511156_1512657 Helicobacter pylori 16S rRNA mutation conferring resistance to tetracycline [Helicobacter pylori 26695]	30916	1395	1501	84.68	94.6	89.51	105.7	34.8	26970.2	1e-26
CARD|AL123456.3_1471846_1473382 Mycobacterium tuberculosis 16S rRNA mutation conferring resistance to kanamycin [Mycobacterium tuberculosis H37Rv]	34667	1426	1537	89.72	97.07	92.43	103.02	33.18	30611.9	1e-26
CARD|NC_005353.1_38549_40023 Chlamydomonas reinhardtii 16S rRNA mutation in the rrnS gene conferring resistance to streptomycin [Chlamydomonas reinhardtii]	127699	1315	1474	90.98	100.68	90.36	99.33	131.47	123806	1e-26
CARD|AAB39605.1 Planobispora rosea EF-Tu mutants conferring resistance to inhibitor GE2270A [Planobispora rosea]	33610	1108	1194	80.32	93.8	85.62	106.61	45.45	30425.2	1e-26
CARD|NC_003112_60970_62514 Neisseria meningitidis 16S rRNA mutation conferring resistance to spectinomycin [Neisseria meningitidis MC58]	110228	1388	1544	90.87	100	90.87	100	108.78	106132	1e-26
CARD|AE006468_3570463_3572006 Salmonella enterica serovar Typhimurium 16S rRNA mutation in the rrsD gene conferring resistance to spectinomycin [Salmonella enterica subsp. salamae]	92847	1398	1544	93.26	100	93.26	100	85.79	88733.5	1e-26
CARD|NC_002663.1_341427_342977 Pasteurella multocida 16S rRNA mutation conferring resistance to spectinomycin [Pasteurella multocida 36950]	32739	1441	1551	90.72	98.71	91.9	101.31	32.3	28658.8	1e-26
CARD|CP020418_383737_385288 Neisseria gonorrhoeae 16S rRNA mutation conferring resistance to spectinomycin [Neisseria gonorrhoeae]	50897	1430	1551	90.26	99.81	90.44	100.19	46.66	46762.7	1e-26
CARD|GU143889.1_0_3113 Mycobacterium chelonae 23S rRNA with mutation conferring resistance to clarithromycin [Mycobacterium chelonae]	37136	2888	3113	70.54	79.31	88.94	126.08	18.81	29303.6	1e-26
