# Supplementary material for: Seasonal Variations of the Nebraska Salt Marsh Microbiome: Environmental Impact, Antibiotic Resistance, and Unique Species
Source: Microorganisms. 2025 Oct 15;13(10):2369. doi: 10.3390/microorganisms13102369 (PMC12566255; doi:10.3390/microorganisms13102369)
Supplement: Supplementary file 1 [file microorganisms-13-02369-s001.zip › NSM_MDPI_suppl_205/Table S1_Location1and2_alpha_diversity.xlsx]

## Sheet: Location1and2_alpha_diversity
Alpha Diversity Tests	March_1A	March_1B	March_1C	July_1A	Oct_1A	Oct_1B	Oct_1C	Dec_1A	Dec_1B	April_1A	April_1B	April_1C	July_2A	Oct_2A	Oct_2B	Dec_2A	Dec_2B	April_2A	April_2B
Berger-parker's diversity	0.374	0.374	0.364	0.305	0.215	0.192	0.177	0.232	0.099	0.284	0.336	0.199	0.135	0.094	0.345	0.587	0.528	0.095	0.077
Fisher's index	14.473	15.204	16.495	7.961	13.378	12.746	18.729	7.806	24.547	3.296	3.234	7.223	9.038	12.289	14.296	17.272	19.17	6.81	14.1
Shannon's diversity	2.377	2.645	2.812	3.044	3.675	3.483	3.898	3.199	4.189	2.687	2.607	3.344	3.687	4.07	3.391	2.483	2.802	3.531	4.019
Simpson's Reciprocal Index	4.418	5.127	5.783	8.699	15.542	13.323	20.056	11.949	29.916	8.704	7.119	15.231	23.764	35.676	7.76	2.872	3.533	24.938	34.13
Simpson's index of diversity	0.774	0.805	0.827	0.885	0.936	0.925	0.95	0.916	0.967	0.885	0.86	0.934	0.958	0.972	0.871	0.652	0.717	0.96	0.971
